# Supplementary material for: Integration of Complete Plasmids Containing Bont Genes into Chromosomes of Clostridium parabotulinum, Clostridium sporogenes, and Clostridium argentinense
Source: Toxins (Basel). 2021 Jul 8;13(7):473. doi: 10.3390/toxins13070473 (PMC8310154; doi:10.3390/toxins13070473)
Supplement: Supplementary file 1 [file toxins-13-00473-s001.zip]

Archive with 1 entries (1 files):
- toxins-1250315 supplementary for conversion final.pdf
